# Supplementary material for: Experimental Infection of Calves with Transfected Attenuated Babesia bovis Expressing the Rhipicephalus microplus Bm86 Antigen and eGFP Marker: Preliminary Studies towards a Dual Anti-Tick/Babesia Vaccine
Source: Pathogens. 2021 Jan 29;10(2):135. doi: 10.3390/pathogens10020135 (PMC7911397; doi:10.3390/pathogens10020135)
Supplement: Supplementary file 1 [file pathogens-10-00135-s001.zip]

Archive with 4 entries (4 files):
- supp materials/Bbovis Bm86 figure S1  -  Compatibility Mode  -  Read-Only  -  Compatibility Mode.ppt
- supp materials/Fig S2.pptx
- supp materials/Table S1- IFAT.xlsx
- supp materials/Table S2 -ELISA.xlsx
