# Supplementary material for: Experimental Infection of Calves with Transfected Attenuated Babesia bovis Expressing the Rhipicephalus microplus Bm86 Antigen and eGFP Marker: Preliminary Studies towards a Dual Anti-Tick/Babesia Vaccine
Source: Pathogens. 2021 Jan 29;10(2):135. doi: 10.3390/pathogens10020135 (PMC7911397; doi:10.3390/pathogens10020135)
Supplement: Supplementary file 1 [file pathogens-10-00135-s001.zip › supp materials/Table S1- IFAT.xlsx]

## Sheet: IFAT titers
Table S1.	Titer of Antibodies by IFAT
Days post infection	89	Days post infection	96	Days post infection	97
0	0	0	0	0	0
10	0	6	0	6	0
17	3	32	5	14	4
23	4	48	4	24	4
49	4	74	5	33	5
65	3	78	5	40	4
91	3	88	5	47	4
105	4	95	4	55	4
112	4	102	5	63	4
119	4	110	5	71	4
127	4	118	4	78	4
135	3	126	4	92	4
143	4	133	4	130	0
150	4	147	4	137	3
164	3	185	3	145	0
		192	3	152	0
		200	2	166	0
		207	0	186	3
		221	3	206	4
		241	2	220	3
		261	3
Titers are presented as antilog 4 of the serum dilution
Thus the titers were refered as:				1:64 =3	1:256 =4	1:1024=5
