# Supplementary material for: Experimental Infection of Calves with Transfected Attenuated Babesia bovis Expressing the Rhipicephalus microplus Bm86 Antigen and eGFP Marker: Preliminary Studies towards a Dual Anti-Tick/Babesia Vaccine
Source: Pathogens. 2021 Jan 29;10(2):135. doi: 10.3390/pathogens10020135 (PMC7911397; doi:10.3390/pathogens10020135)
Supplement: Supplementary file 1 [file pathogens-10-00135-s001.zip › supp materials/Table S2 -ELISA.xlsx]

## Sheet: ELISA raw data
Table S2. Elisa raw data including OD, Mean, Index calculation and Standart deviation
97	blank	0.157	0.365	0.438	0.32
	Raw Data			Triplicates Mean	OD mean -Blank	Index	SD
2017-03-20	0.874	0.521	0.814	0.736333	0.416333	1	0.154221
2017-03-28	0.899	0.981	1.002	0.960667	0.640667	1.53883	0.0444397
2017-03-30	1.006	1.023	0.998	1.009	0.689	1.65492	0.0104243
2017-04-04	2.402	2.205	2.803	2.47	2.15	5.16413	0.248823
2017-04-13	2.721	2.699	2.61	2.67667	2.35667	5.66053	0.0479884
2017-04-18	2.365	2.476	2.725	2.522	2.202	5.28903	0.150526
2017-04-23	2.798	2.82	2.83	2.816	2.496	5.9952	0.0133666
2017-04-30	1.568	1.42	1.263	1.417	1.097	2.63491	0.124534
2017-05-07	2.298	2.43	2.267	2.33167	2.01167	4.83187	0.0706745
2017-05-15	2.103	2.011	1.862	1.992	1.672	4.01601	0.0993009
2017-05-23	3.204	3.186	3.241	3.21033	2.89033	6.94235	0.0228959
2017-06-01	3.202	3.119	3.204	3.175	2.855	6.85749	0.0396064
2017-06-15	3.198	3.349	3.289	3.27867	2.95867	7.10649	0.062077
2017-06-22	2.033	2.109	2.163	2.10167	1.78167	4.27942	0.053325
2017-07-03	3.296	3.189	3.098	3.19433	2.87433	6.90392	0.0809211
2017-07-10	3.473	3.399	3.497	3.45633	3.13633	7.53323	0.041708
89	Blank	0.161	0.111	0.064	0.107667
OD	Raw data			Triplicates Mean	OD mean -Blank	index	SD
2017-01-08	0.433	0.354	0.324	0.370333	0.262667	1	0.0459734
2017-01-18	0.497	0.514	0.472	0.494333	0.386667	1.47208	0.0172498
2017-01-22	0.503	0.488	0.495	0.495333	0.387667	1.47589	0.00612826
2017-01-24	0.541	0.686	0.735	0.654	0.546333	2.07995	0.0823691
2017-01-25	0.753	0.646		0.6995	0.591833	2.25317	0.0535
2017-01-28	1.609	1.757	1.858	1.74133	1.63367	6.21954	0.102256
2017-02-01	1.624	1.521	1.616	1.587	1.47933	5.63198	0.0467832
2017-02-03	1.96	1.709	1.87	1.84633	1.73867	6.61929	0.103828
2017-02-06	2.112	1.889	2.035	2.012	1.90433	7.25	0.0924806
2017-02-16	1.582	1.967	1.726	1.75833	1.65067	6.28426	0.15883
2017-02-20	1.129	1.206		1.1675	1.05983	4.0349	0.0385
2017-02-27	1.441	1.603	1.723	1.589	1.48133	5.63959	0.115551
2017-03-05	1.394	1.243	1.411	1.34933	1.24167	4.72716	0.0755086
2017-03-13	1.426	2.079	1.992	1.83233	1.72467	6.56599	0.289508
96
OD	Raw data			Triplicates Mean	OD mean -Blank	index	SD
2017-01-26	0.36	0.346	0.439	0.381667	0.274	1	0.0409417
2017-01-27	0.374	0.246	0.228	0.282667	0.175	0.638686	0.0649991
2017-01-28	0.426	0.41	0.584	0.473333	0.365667	1.33455	0.0785253
2017-02-01	0.505	0.44	0.443	0.462667	0.355	1.29562	0.0299592
2017-02-08	0.778	0.743	1.307	0.942667	0.835	3.04745	0.258019
2017-02-16	0.44	0.452	0.462	0.451333	0.343667	1.25426	0.00899383
2017-02-20	0.657	0.848		0.7525	0.644833	2.35341	0.0955
2017-02-27	0.378	0.714	0.497	0.529667	0.422	1.54015	0.139103
2017-03-05	0.419	0.334	0.869	0.540667	0.433	1.58029	0.234746
2017-03-13	0.43	0.456	0.589	0.491667	0.384	1.40146	0.0696388
2017-01-26	0.896	1.023	1.204	1.041	0.721	1	0.126383
2017-02-08	3.003	3.113	2.994	3.03667	2.71667	3.76791	0.0541007
2017-03-23	3.079	3.064	3.077	3.07333	2.75333	3.81877	0.00664998
2017-04-09	2.688	2.251	2.485	2.47467	2.15467	2.98844	0.178554
2017-04-30	2.657	2.169	2.695	2.507	2.187	3.03329	0.239505
2017-05-07	2.04	2.072	2.104	2.072	1.752	2.42996	0.0261279
2017-05-15	1.847	1.798	1.913	1.85267	1.53267	2.12575	0.0471192
2017-05-23	2.351	3.194	2.391	2.64533	2.32533	3.22515	0.388309
2017-06-01	2.084	2.228	2.411	2.241	1.921	2.66436	0.133813
2017-07-03	2.353	2.445	2.409	2.40233	2.08233	2.88812	0.0378535
2017-08-22	2.198	2.816	2.838	2.61733	2.29733	3.18632	0.296649
2017-09-05	3.081	3.141	2.883	3.035	2.715	3.7656	0.110236

## Sheet: Summary
Table S2. Elisa summary data including Mean OD, Standart deviation and Index calculation
	96				89				97
DPI	Mean OD -Blank	SD	Index	DPI	Mean OD -Blank	SD	index	DPI	Mean OD -Blank	SD	index
0	0.274	0.0409417	1	0	0.262667	0.0459734	1	0	1	0.154221	0.416333
0*	0.721	0.126383	1	10	0.386667	0.0172498	1.47208	8	1.53883	0.0444397	0.640667
2	0.175	0.0649991	0.638686	14	0.387667	0.00612826	1.47589	10	1.65492	0.0104243	0.689
3	0.365667	0.0785253	1.33455	16	0.546333	0.0823691	2.07995	14	5.16413	0.248823	2.15
6	0.355	0.0299592	1.29562	17	0.591833	0.0535	2.25317	23	5.66053	0.0479884	2.35667
13	0.835	0.258019	3.04745	20	1.63367	0.102256	6.21954	28	5.28903	0.150526	2.202
21	0.343667	0.00899383	1.25426	23	1.47933	0.0467832	5.63198	33	5.9952	0.0133666	2.496
25	0.644833	0.0955	2.35341	25	1.73867	0.103828	6.61929	40	2.63491	0.124534	1.097
32	0.422	0.139103	1.54015	28	1.90433	0.0924806	7.25	47	4.83187	0.0706745	2.01167
40	0.433	0.234746	1.58029	38	1.65067	0.15883	6.28426	55	4.01601	0.0993009	1.672
48	0.384	0.0696388	1.40146	42	1.05983	0.0385	4.0349	63	6.94235	0.0228959	2.89033
58*	2.75333	0.00664998	3.81877	49	1.48133	0.115551	5.63959	71	6.85749	0.0396064	2.855
74*	2.15467	0.178554	2.98844	57	1.24167	0.0755086	4.72716	85	7.10649	0.062077	2.95867
95*	2.187	0.239505	3.03329	65	1.72467	0.289508	6.56599	92	4.27942	0.053325	1.78167
102*	1.752	0.0261279	2.42996	100	1.46819	x	5.58957	103	6.90392	0.0809211	2.87433
110*	1.53267	0.0471192	2.12575	127	0.836498	x	3.18464	110	7.53323	0.041708	3.13633
118*	2.32533	0.388309	3.22515	164	1.68379	x	6.41038	152	4.32582	x	1.80098
126*	1.921	0.133813	2.66436					165	5.36785	x	2.23481
158*	2.08233	0.0378535	2.88812
207*	2.29733	0.296649	3.18632
220*	2.715	0.110236	3.7656
* Second round of test performed in another day with the second reference
